# Supplementary material for: Biodegradation of Oil by a Newly Isolated Strain Acinetobacter junii WCO-9 and Its Comparative Pan-Genome Analysis
Source: Microorganisms. 2023 Feb 6;11(2):407. doi: 10.3390/microorganisms11020407 (PMC9967506; doi:10.3390/microorganisms11020407)
Supplement: Supplementary file 1 [file microorganisms-11-00407-s001.zip]

Archive with 1 entries (1 files):
- microorganisms-2167671-supplementary.pdf
